# Supplementary material for: Hoxa9 compensates for the absence of Hoxc9 in suppressing limb-type motor neurons in sharks
Source: Zoological Lett. 2026 Feb 14;12:8. doi: 10.1186/s40851-026-00264-9 (PMC13097845; doi:10.1186/s40851-026-00264-9)
Supplement: Supplementary file 2 — Supplementary Material 2: Table S1. Genome information of species used in this study. [file 40851_2026_264_MOESM2_ESM.xlsx]

## Sheet: Table S1
Gene	Species (scientific name)	Common name	Source	Accession ID
Hoxc9	Mus musculus	Mouse	NCBI Protein	NP_032298.2
Hoxc9	Gallus gallus	Chicken	NCBI Protein	NP_990016.1
Hoxc9	Heterodontus zebra	Zebra bullhead shark	Squalomix	DN100797_c5_g1_i2_3
Hoxc9	Carcharodon carcharias	White shark	NCBI Protein	XP_041036502.1
Hoxc9	Potamotrygon motoro	Motoro ray	Squalomix	TRINITY_DN63663_c11_g1_i3_1
Hoxc9	Narke japonica	Japanese sleeper ray	Squalomix	c92986_g1_i1_1
Hoxc9	Hemitrygon akajei	Red stingray	Squalomix	TRINITY_DN53293_c0_g1_i1_2
Hoxc9	Pristis pectinata	Sawfish	NCBI Protein	XP_051865355.1
Hoxc9	Callorhinchus milii	Elephant shark	NCBI Protein	XP_007907849.1
Hoxa9	Mus musculus	Mouse	NCBI Protein	NP_032299.2
Hoxa9	Gallus gallus	Chicken	NCBI Protein	NP_990017.1
Hoxa9	Scyliorhinus canicula	Small-spotted catshark	NCBI Protein	XP_038653193.1
Hoxa9	Carcharodon carcharias	White shark	NCBI Protein	XP_041040251.1
Hoxa9	Chiloscyllium punctatum	Bamboo shark	NCBI Protein	XP_043545489.1
Hoxa9	Leucoraja erinacea	Little skate	NCBI Protein	XP_055515829.1
Hoxa9	Hypanus sabinus	Atlantic stingray	NCBI Protein	XP_059801049.1
Hoxa9	Callorhinchus milii	Elephant shark	NCBI Protein	XP_007898678.1
Hoxβ9	Lethenteron reissneri	Arctic lamprey	NCBI Protein	XP_061412002.1
Hoxε9	Lethenteron camtschaticum	Arctic lamprey	NCBI Protein	AGR51118.1
Hox9	Branchiostoma floridae	Amphioxus	NCBI Protein	ABX39493.1
